# Supplementary material for: Automatization and stress analysis data of CoCr laser weld fatigue tests
Source: Data Brief. 2019 Aug 27;26:104374. doi: 10.1016/j.dib.2019.104374 (PMC6811988; doi:10.1016/j.dib.2019.104374)
Supplement: Multimedia component 1 [file mmc1.zip]

Archive with 5 entries (5 files):
- COLM1.txt
- COLM2.txt
- COLM3.txt
- COLM4.txt
- COLM5.txt
