# Supplementary material for: Automatization and stress analysis data of CoCr laser weld fatigue tests
Source: Data Brief. 2019 Aug 27;26:104374. doi: 10.1016/j.dib.2019.104374 (PMC6811988; doi:10.1016/j.dib.2019.104374)
Supplement: Multimedia component 1 [file mmc1.zip › COLM2.txt]

32.34	30.47
33.39	32.03
30.95	30.83
32.82	31.66
