# Supplementary material for: Automatization and stress analysis data of CoCr laser weld fatigue tests
Source: Data Brief. 2019 Aug 27;26:104374. doi: 10.1016/j.dib.2019.104374 (PMC6811988; doi:10.1016/j.dib.2019.104374)
Supplement: Multimedia component 1 [file mmc1.zip › COLM3.txt]

37.3	36.43
37.29	36.03
40.54	40.27
38.54	38.16
