# Supplementary material for: Automatization and stress analysis data of CoCr laser weld fatigue tests
Source: Data Brief. 2019 Aug 27;26:104374. doi: 10.1016/j.dib.2019.104374 (PMC6811988; doi:10.1016/j.dib.2019.104374)
Supplement: Multimedia component 2 [file mmc2.zip]

Archive with 4 entries (4 files):
- FEM_GE1crack.odb
- FEM_GE1nocrack.odb
- FEM_GE2crack.odb
- FEM_GE2nocrack.odb
