# Supplementary material for: Automatization and stress analysis data of CoCr laser weld fatigue tests
Source: Data Brief. 2019 Aug 27;26:104374. doi: 10.1016/j.dib.2019.104374 (PMC6811988; doi:10.1016/j.dib.2019.104374)
Supplement: Multimedia component 3 [file mmc3.zip]

Archive with 1 entries (1 files):
- dib_104374_CoCrcomposition.m
