# Supplementary material for: Automatization and stress analysis data of CoCr laser weld fatigue tests
Source: Data Brief. 2019 Aug 27;26:104374. doi: 10.1016/j.dib.2019.104374 (PMC6811988; doi:10.1016/j.dib.2019.104374)
Supplement: Multimedia component 3 [file mmc3.zip › dib_104374_CoCrcomposition.m]

%% Clear memory and close windows
clear;
close all;

% % Load files

% ilss = load('COLM1.txt');                                                                            
% ilssw = load('ilssw.txt');

file1 = 'COLM1.txt';
[Av, delimiterOut] = importdata(file1);

file1 = 'COLM2.txt';
[Av2, delimiterOut] = importdata(file1);
file1 = 'COLM3.txt';
[Av3, delimiterOut] = importdata(file1);

file1 = 'COLM4.txt';
[Av4, delimiterOut] = importdata(file1);

file1 = 'COLM5.txt';
[Av5, delimiterOut] = importdata(file1);


%% Plot the Figure 1 , 'Interpreter','latex'
% 
figure;
names = {'T15','T14 (EP)','T13 (EP)','T12 (EP)'};
% values = ilss;
% colm = bar(values);
% hold off
% bar([1],values(1),'FaceColor',[0.9 0.9 0.9]);
% bar([2],values(2),'FaceColor',[0.7 0.7 0.7]);
% bar([3],values(3),'FaceColor',[0.2 0.2 0.2]);
% bar([4],values(4),'FaceColor',[0 1 0.2]);
% bar([5],values(5),'FaceColor',[0 0.6 0]);
% bar([6],values(6),'FaceColor',[0 1 0.9]);
% bar([7],values(4),'FaceColor',[1 0.5 0]);
% bar([8],values(5),'FaceColor',[0.9 0.1 0.3]);
% bar([9],values(6),'FaceColor',[0.9 0.5 0.5]);

colormap winter

y = Av;
b = bar(y,0.9,'FaceColor','flat');
b(2).LineWidth = 2;
b(2).EdgeColor = 'red';
legend('Weld','Parent');


%% other things
grid on
aaa = gca;
set(aaa,'box','off','color','none')
positt = get(aaa,'Position');
pst = [0.13 0.19 0.775 0.7323];
bbb = axes('Position',get(aaa,'Position'),'box','on','xtick',[],'ytick',[], 'Linewidth', 1);
axes(aaa)
% linkaxes([aaa bbb])
set(gca,'TickLabelInterpreter','latex')
set(gca,'XTickLabel',names,'FontSize',13)
set(gca,'XTickLabelRotation',0)
set(gca,'XTick',1:4)
ylim([-0.02 48])
xlim([0.4 4.6])
% hAx.XAxisLocation='origin';
% set(gca,'FontName','Arial','FontSize',12, 'Linewidth', 1.5);
% %xlabel('$\varepsilon$  (m/m $\cdot 100$)','Interpreter','latex');
ylabel('$Content \, \, \,$ (\%)','Interpreter','latex');

formatspace='Chromium';
str=sprintf(formatspace);
annotation('rectangle',[.17 .8 .174 .068],'FaceColor','white')
annotation('textbox',[.17 .77 .1 .1],'string',str,'FontSize',12,'FontName','Arial')

%% Save the Figure
print('-r550', 'colm_CHR', '-dtiff');

% hold off

%%  2 FIGURE

% 
figure;
names = {'T15','T14 (EP)','T13 (EP)','T12 (EP)'};

colormap winter
y = Av2;
b = bar(y,'FaceColor','flat');
b(2).LineWidth = 2;
b(2).EdgeColor = 'red';
legend('Weld','Parent');

grid on
aaa = gca;
set(aaa,'box','off','color','none')
positt = get(aaa,'Position');
pst = [0.13 0.19 0.775 0.7323];
bbb = axes('Position',get(aaa,'Position'),'box','on','xtick',[],'ytick',[], 'Linewidth', 1);
axes(aaa)
% linkaxes([aaa bbb])
set(gca,'TickLabelInterpreter','latex')
set(gca,'XTickLabel',names,'FontSize',13)
set(gca,'XTickLabelRotation',0)
set(gca,'XTick',1:4)
ylim([-0.02 48])
xlim([0.4 4.6])
% hAx.XAxisLocation='origin';
% set(gca,'FontName','Arial','FontSize',12, 'Linewidth', 1.5);
% %xlabel('$\varepsilon$  (m/m $\cdot 100$)','Interpreter','latex');
ylabel('$Content \, \, \,$ (\%)','Interpreter','latex');

formatspace='Cobalt';
str=sprintf(formatspace);
annotation('rectangle',[.17 .8 .1261 .068],'FaceColor','white')
annotation('textbox',[.17 .77 .1 .1],'string',str,'FontSize',12,'FontName','Arial')

%% Save the Figure
print('-r550', 'colm_CO', '-dtiff');


%%  3 FIGURE

% 
figure;
names = {'T15','T14 (EP)','T13 (EP)','T12 (EP)'};

colormap winter
y = Av3;
b = bar(y,'FaceColor','flat');
b(2).LineWidth = 2;
b(2).EdgeColor = 'red';
legend('Weld','Parent');

%% other things
grid on
aaa = gca;
set(aaa,'box','off','color','none')
positt = get(aaa,'Position');
pst = [0.13 0.19 0.775 0.7323];
bbb = axes('Position',get(aaa,'Position'),'box','on','xtick',[],'ytick',[], 'Linewidth', 1);
axes(aaa)
% linkaxes([aaa bbb])
set(gca,'TickLabelInterpreter','latex')
set(gca,'XTickLabel',names,'FontSize',13)
set(gca,'XTickLabelRotation',0)
set(gca,'XTick',1:4)
ylim([-0.02 48])
xlim([0.4 4.6])
% hAx.XAxisLocation='origin';
% set(gca,'FontName','Arial','FontSize',12, 'Linewidth', 1.5);
% %xlabel('$\varepsilon$  (m/m $\cdot 100$)','Interpreter','latex');
ylabel('$Content \, \, \,$ (\%)','Interpreter','latex');


formatspace='Nickel';
str=sprintf(formatspace);
annotation('rectangle',[.17 .8 .12 .068],'FaceColor','white')
annotation('textbox',[.17 .77 .1 .1],'string',str,'FontSize',12,'FontName','Arial')

%% Save the Figure
print('-r550', 'colm_NI', '-dtiff');

% hold off

%%  4 FIGURE

%% Plot the Figure , 'Interpreter','latex'
% 
figure;
names = {'T15','T14 (EP)','T13 (EP)','T12 (EP)'};

colormap winter
y = Av4;
b = bar(y,'FaceColor','flat');
b(2).LineWidth = 2;
b(2).EdgeColor = 'red';
legend('Weld','Parent');

%% other things
grid on
aaa = gca;
set(aaa,'box','off','color','none')
positt = get(aaa,'Position');
pst = [0.13 0.19 0.775 0.7323];
bbb = axes('Position',get(aaa,'Position'),'box','on','xtick',[],'ytick',[], 'Linewidth', 1);
axes(aaa)
% linkaxes([aaa bbb])
set(gca,'TickLabelInterpreter','latex')
set(gca,'XTickLabel',names,'FontSize',13)
set(gca,'XTickLabelRotation',0)
set(gca,'XTick',1:4)
ylim([-0.02 5])
xlim([0.4 4.6])
% hAx.XAxisLocation='origin';
% set(gca,'FontName','Arial','FontSize',12, 'Linewidth', 1.5);
% %xlabel('$\varepsilon$  (m/m $\cdot 100$)','Interpreter','latex');
ylabel('$Content \, \, \,$ (\%)','Interpreter','latex');

formatspace='Iron';
str=sprintf(formatspace);
annotation('rectangle',[.17 .8 .091 .068],'FaceColor','white')
annotation('textbox',[.17 .77 .1 .1],'string',str,'FontSize',12,'FontName','Arial')

%% Save the Figure
print('-r550', 'colm_FE', '-dtiff');

% hold off

%%  5 FIGURE

%% Plot the Figure , 'Interpreter','latex'
% 
figure;
names = {'T15','T14 (EP)','T13 (EP)','T12 (EP)'};

colormap winter
y = Av5;
b = bar(y,'FaceColor','flat');
b(2).LineWidth = 2;
b(2).EdgeColor = 'red';
legend('Weld','Parent');


%% other things
grid on
aaa = gca;
set(aaa,'box','off','color','none')
positt = get(aaa,'Position');
pst = [0.13 0.19 0.775 0.7323];
bbb = axes('Position',get(aaa,'Position'),'box','on','xtick',[],'ytick',[], 'Linewidth', 1);
axes(aaa)
% linkaxes([aaa bbb])
set(gca,'TickLabelInterpreter','latex')
set(gca,'XTickLabel',names,'FontSize',13)
set(gca,'XTickLabelRotation',0)
set(gca,'XTick',1:4)
ylim([-0.02 48])
xlim([0.4 4.6])
% hAx.XAxisLocation='origin';
% set(gca,'FontName','Arial','FontSize',12, 'Linewidth', 1.5);
% %xlabel('$\varepsilon$  (m/m $\cdot 100$)','Interpreter','latex');
ylabel('$Content \, \, \,$ (\%)','Interpreter','latex');

formatspace='Molybdenum';
str=sprintf(formatspace);
annotation('rectangle',[.17 .8 .207 .068],'FaceColor','white')
annotation('textbox',[.17 .77 .1 .1],'string',str,'FontSize',12,'FontName','Arial')

%% Save the Figure
print('-r550', 'colm_MO', '-dtiff');

% hold off
