# Supplementary material for: Automatization and stress analysis data of CoCr laser weld fatigue tests
Source: Data Brief. 2019 Aug 27;26:104374. doi: 10.1016/j.dib.2019.104374 (PMC6811988; doi:10.1016/j.dib.2019.104374)
Supplement: Multimedia component 4 [file mmc4.xlsx]

## Sheet: G2 test
Cycle:	Maximum displacement (mm):	Minimum displacement (mm):
1	0.313882	0.306618
2	0.323311	0.300165
3	0.33304	0.291506
4	0.342619	0.28177
5	0.351999	0.271583
6	0.3612	0.261466
7	0.370352	0.25103
8	0.379533	0.24002
9	0.388615	0.227663
10	0.397686	0.213167
11	0.404318	0.209036
12	0.405826	0.207134
13	0.406154	0.206471
14	0.406443	0.205832
15	0.406634	0.205305
16	0.406832	0.204761
17	0.406993	0.204307
18	0.407113	0.203909
19	0.407258	0.203533
20	0.407371	0.203141
21	0.407448	0.202852
22	0.407571	0.202737
23	0.407611	0.202372
24	0.407689	0.20219
25	0.407729	0.20211
26	0.407819	0.201902
27	0.407871	0.201959
28	0.407886	0.20196
29	0.407978	0.201747
30	0.407999	0.201716
31	0.408022	0.201627
32	0.408066	0.201553
33	0.408134	0.201602
34	0.408132	0.201407
35	0.408118	0.201493
36	0.408154	0.201416
37	0.408165	0.201467
38	0.408152	0.201469
39	0.335787	0.296175
40	0.344439	0.286222
41	0.353348	0.275597
42	0.362404	0.264716
43	0.371371	0.254116
44	0.380328	0.242695
45	0.389114	0.230134
46	0.397702	0.215456
47	0.404025	0.211074
48	0.405352	0.209057
49	0.405583	0.208339
50	0.40575	0.20781
51	0.405908	0.207212
52	0.406048	0.206725
53	0.406116	0.206163
54	0.406299	0.205814
55	0.406421	0.205434
56	0.406471	0.205024
57	0.406546	0.204739
58	0.406647	0.204398
59	0.406666	0.204198
60	0.406722	0.203962
61	0.406813	0.203816
62	0.406854	0.203555
63	0.406894	0.203449
64	0.406933	0.203261
65	0.406968	0.203163
66	0.406974	0.202962
67	0.407056	0.202946
68	0.407058	0.202819
69	0.407033	0.202882
70	0.407052	0.202718
71	0.407056	0.202557
72	0.407092	0.202654
73	0.407099	0.20253
74	0.407082	0.202468
75	0.407065	0.202506
76	0.407083	0.202562
77	0.407075	0.202466
78	0.407049	0.202412
79	0.407073	0.202435
80	0.407069	0.202518
81	0.407083	0.202474
82	0.40706	0.20242
83	0.407056	0.202452
84	0.407069	0.202458
85	0.407086	0.202523
86	0.407028	0.202492
87	0.407053	0.202481
88	0.407058	0.202521
89	0.407056	0.202473
90	0.406996	0.202391
91	0.407045	0.202408
92	0.40699	0.20238
93	0.407073	0.202516
94	0.407035	0.202506
95	0.406995	0.202377
96	0.406987	0.202542
97	0.406942	0.202473
98	0.406946	0.202536
99	0.40688	0.202445
100	0.406883	0.202458
101	0.406854	0.20253
102	0.406881	0.202614
103	0.406859	0.202484
104	0.406857	0.202575
105	0.406806	0.202518
106	0.406818	0.202553
107	0.406804	0.202495
108	0.406855	0.20261
109	0.406783	0.202537
110	0.406756	0.202552
111	0.406776	0.202475
112	0.406746	0.202508
113	0.406753	0.202598
114	0.40672	0.202464
115	0.406696	0.202647
116	0.406709	0.202529
117	0.406683	0.202563
118	0.406699	0.202589
119	0.406677	0.202524
120	0.406648	0.202586
121	0.406635	0.202599
122	0.406593	0.20258
123	0.406635	0.202586
124	0.406569	0.202472
125	0.406547	0.202566
126	0.406533	0.202572
127	0.406528	0.202652
128	0.406551	0.202552
129	0.406506	0.202661
130	0.406497	0.202638
131	0.406494	0.202724
132	0.406478	0.202616
133	0.406459	0.202625
134	0.406437	0.202644
135	0.406407	0.202622
136	0.40644	0.202653
137	0.406426	0.202651
138	0.406436	0.202613
139	0.406446	0.202684
140	0.406392	0.202629
141	0.406366	0.202704
142	0.40637	0.202657
143	0.406368	0.202593
144	0.406328	0.20264
145	0.406327	0.202612
146	0.406247	0.20254
147	0.406262	0.202607
148	0.406255	0.202583
149	0.406236	0.202601
150	0.406244	0.202582
151	0.406211	0.202566
152	0.406216	0.20263
153	0.406151	0.202583
154	0.406181	0.202602
155	0.406146	0.202652
156	0.406146	0.202602
157	0.406207	0.202655
158	0.406155	0.202671
159	0.406173	0.202724
160	0.406177	0.202647
161	0.406137	0.202561
162	0.406133	0.202569
163	0.406064	0.202543
164	0.406178	0.202612
165	0.406105	0.202538
166	0.40611	0.202454
167	0.40605	0.202493
168	0.406	0.202574
169	0.40594	0.202428
170	0.405953	0.202519
171	0.405978	0.202463
172	0.405955	0.202401
173	0.405922	0.202461
174	0.405914	0.202538
175	0.405915	0.202313
176	0.40588	0.202452
177	0.405899	0.202259
178	0.405895	0.202422
179	0.405866	0.202342
180	0.405824	0.202346
181	0.405767	0.202342
182	0.405803	0.202323
183	0.405757	0.202434
184	0.40578	0.202413
185	0.405755	0.202391
186	0.405803	0.202295
187	0.405791	0.202261
188	0.405769	0.202346
189	0.405826	0.202304
190	0.40583	0.202239
191	0.405783	0.202261
192	0.405839	0.2022
193	0.405826	0.202158
194	0.405811	0.20218
195	0.405812	0.202229
196	0.405791	0.202193
197	0.405852	0.20225
198	0.405791	0.202154
199	0.405826	0.202203
200	0.405761	0.202206
201	0.405811	0.202222
202	0.40577	0.20218
203	0.405819	0.202155
204	0.405781	0.202152
205	0.405754	0.202161
206	0.40577	0.202209
207	0.405763	0.202095
208	0.405775	0.202107
209	0.40578	0.202188
210	0.405741	0.202181
211	0.405726	0.202103
212	0.405719	0.202079
213	0.405736	0.201991
214	0.405672	0.202092
215	0.405651	0.202052
216	0.405675	0.202052
217	0.405658	0.202029
218	0.405659	0.202082
219	0.40569	0.202007
220	0.405642	0.201983
221	0.40568	0.201882
222	0.405653	0.201887
223	0.405718	0.201981
224	0.405748	0.201758
225	0.405692	0.201834
226	0.4057	0.201854
227	0.405679	0.20179
228	0.405679	0.20175
229	0.405674	0.201737
230	0.405669	0.201658
231	0.405642	0.201705
232	0.405679	0.201754
233	0.405699	0.201652
234	0.405659	0.201731
235	0.405695	0.201771
236	0.405683	0.201665
237	0.405657	0.201726
238	0.405671	0.201732
239	0.405649	0.201605
240	0.405613	0.201693
241	0.405658	0.201868
242	0.405641	0.201778
243	0.405689	0.20179
244	0.405657	0.201772
245	0.405677	0.201832
246	0.405618	0.201709
247	0.405626	0.201788
248	0.405608	0.201822
249	0.405592	0.201905
250	0.405611	0.201829
251	0.405587	0.20182
252	0.405632	0.201792
253	0.405645	0.201883
254	0.405602	0.201917
255	0.405614	0.201966
256	0.405641	0.201819
257	0.405563	0.201842
258	0.405618	0.201919
259	0.405609	0.201964
260	0.405622	0.201941
261	0.405595	0.201914
262	0.405558	0.20189
263	0.405642	0.201931
264	0.405598	0.201896
265	0.405634	0.202049
266	0.405552	0.201984
267	0.405561	0.201961
268	0.405562	0.202024
269	0.405556	0.201965
270	0.405544	0.201967
271	0.405536	0.202053
272	0.40558	0.202027
273	0.405577	0.202098
274	0.405524	0.202145
275	0.405542	0.202123
276	0.405597	0.202145
277	0.405531	0.202058
278	0.405556	0.202085
279	0.405475	0.20208
280	0.405483	0.202153
281	0.405524	0.202141
282	0.405494	0.202133
283	0.405557	0.202148
284	0.405476	0.202208
285	0.405501	0.202223
286	0.405456	0.202165
287	0.405448	0.202228
288	0.405451	0.202179
289	0.405458	0.202229
290	0.405476	0.202308
291	0.405442	0.202265
292	0.40545	0.202351
293	0.405463	0.202393
294	0.405436	0.202328
295	0.405473	0.20232
296	0.405444	0.202321
297	0.405467	0.202259
298	0.405439	0.202436
299	0.40544	0.202445
300	0.405424	0.202406
301	0.405461	0.202363
302	0.405475	0.202442
303	0.405407	0.20239
304	0.405449	0.202425
305	0.405438	0.202351
306	0.405439	0.20241
307	0.405397	0.202511
308	0.405409	0.202385
309	0.40539	0.202478
310	0.405441	0.202456
311	0.405438	0.20245
312	0.405457	0.202418
313	0.405345	0.202396
314	0.405356	0.202517
315	0.405397	0.202435
316	0.405387	0.202552
317	0.405394	0.202422
318	0.405358	0.202473
319	0.405398	0.202444
320	0.405402	0.202487
321	0.405357	0.202477
322	0.40536	0.202451
323	0.405348	0.202478
324	0.405336	0.202472
325	0.405385	0.202567
326	0.405359	0.202593
327	0.405367	0.202596
328	0.40533	0.202566
329	0.405344	0.202573
330	0.405379	0.202561
331	0.405361	0.202625
332	0.405336	0.202554
333	0.405452	0.202542
334	0.405386	0.202696
335	0.40539	0.202582
336	0.405421	0.202564
337	0.405398	0.202642
338	0.405397	0.20262
339	0.405392	0.202685
340	0.405397	0.202694
341	0.40535	0.202656
342	0.405369	0.202733
343	0.405388	0.202738
344	0.405438	0.202689
345	0.405397	0.202728
346	0.405419	0.202779
347	0.405406	0.202766
348	0.405406	0.202828
349	0.405391	0.202855
350	0.405401	0.202793
351	0.405432	0.202744
352	0.405411	0.202846
353	0.405415	0.202812
354	0.405398	0.202859
355	0.405394	0.202896
356	0.405431	0.202848
357	0.405398	0.202937
358	0.405408	0.202819
359	0.405392	0.202768
360	0.405354	0.202843
361	0.405383	0.20292
362	0.405412	0.202971
363	0.405397	0.202904
364	0.405373	0.202899
365	0.405413	0.202955
366	0.405415	0.202929
367	0.405397	0.202919
368	0.40539	0.202931
369	0.405348	0.202941
370	0.405334	0.202905
371	0.405404	0.203038
372	0.405352	0.202998
373	0.405379	0.202861
374	0.405398	0.202961
375	0.405354	0.202968
376	0.405322	0.202896
377	0.405353	0.202984
378	0.405402	0.202966
379	0.405399	0.203006
380	0.405352	0.202941
381	0.405365	0.202976
382	0.405366	0.202929
383	0.405369	0.203061
384	0.405356	0.20313
385	0.405324	0.203018
386	0.405357	0.203054
387	0.4053	0.20303
388	0.405353	0.203049
389	0.405314	0.203053
390	0.4053	0.203032
391	0.405291	0.203048
392	0.405302	0.203067
393	0.405273	0.203024
394	0.405289	0.203103
395	0.405287	0.203077
396	0.405243	0.203044
397	0.405264	0.203112
398	0.405259	0.203104
399	0.405203	0.203211
400	0.405219	0.203138
401	0.40522	0.203105
402	0.405218	0.203211
403	0.405214	0.203194
404	0.405206	0.203211
405	0.405248	0.203216
406	0.40521	0.203282
407	0.405237	0.203212
408	0.405242	0.203165
409	0.405257	0.203174
410	0.405274	0.20318
411	0.405226	0.203203
412	0.405146	0.203332
413	0.405162	0.203252
414	0.405167	0.203231
415	0.405129	0.203305
416	0.405157	0.203345
417	0.405169	0.203369
418	0.405166	0.203367
419	0.405179	0.203331
420	0.405194	0.20336
421	0.40511	0.203322
422	0.405097	0.203404
423	0.405124	0.203401
424	0.405117	0.20354
425	0.405113	0.203418
426	0.405115	0.203553
427	0.405112	0.203537
428	0.40507	0.203519
429	0.405104	0.203563
430	0.40506	0.203502
431	0.405037	0.203566
432	0.405028	0.203613
433	0.405011	0.203637
434	0.405021	0.203532
435	0.405024	0.203607
436	0.405035	0.203568
437	0.404997	0.203606
438	0.40501	0.203691
439	0.405018	0.203622
440	0.40495	0.203669
441	0.404948	0.203631
442	0.404932	0.203611
443	0.404975	0.203656
444	0.404935	0.203604
445	0.404908	0.203667
446	0.404949	0.203716
447	0.404866	0.203708
448	0.404899	0.203709
449	0.404912	0.203676
450	0.404814	0.203706
451	0.404865	0.203652
452	0.404839	0.203665
453	0.404782	0.203774
454	0.404785	0.2038
455	0.404834	0.203784
456	0.40482	0.203835
457	0.404772	0.203833
458	0.404794	0.203753
459	0.404802	0.203904
460	0.404796	0.203815
461	0.404786	0.203873
462	0.404769	0.203943
463	0.404713	0.203939
464	0.404693	0.203875
465	0.40474	0.203856
466	0.404773	0.203917
467	0.404694	0.20396
468	0.404705	0.203934
469	0.404699	0.203939
470	0.404704	0.20391
471	0.404653	0.203916
472	0.404679	0.203957
473	0.40467	0.203903
474	0.404656	0.203961
475	0.404656	0.203937
476	0.40465	0.20402
477	0.404591	0.203907
478	0.404623	0.203982
479	0.404599	0.204012
480	0.40462	0.204017
481	0.404579	0.203946
482	0.404558	0.204023
483	0.404582	0.204026
484	0.404576	0.204106
485	0.40461	0.204047
486	0.404535	0.203987
487	0.404517	0.20402
488	0.404525	0.20396
489	0.404518	0.204007
490	0.404511	0.203976
491	0.404487	0.204103
492	0.404483	0.204092
493	0.404479	0.20406
494	0.40447	0.204086
495	0.404475	0.204005
496	0.404427	0.203996
497	0.404446	0.204023
498	0.404433	0.204104
499	0.404466	0.204076
500	0.404476	0.204178
501	0.40442	0.204122
502	0.404443	0.204167
503	0.40444	0.204181
504	0.404458	0.204188
505	0.404449	0.204125
506	0.404426	0.204178
507	0.404469	0.204152
508	0.404433	0.204091
509	0.404445	0.204159
510	0.404413	0.204134
511	0.404397	0.204132
512	0.404425	0.204242
513	0.404334	0.204209
514	0.404393	0.204216
515	0.40433	0.20421
516	0.404305	0.204205
517	0.404321	0.204121
518	0.404338	0.204193
519	0.404311	0.204264
520	0.404297	0.204242
521	0.404301	0.204211
522	0.404287	0.204277
523	0.40429	0.204183
524	0.404313	0.204238
525	0.404343	0.204352
526	0.404303	0.204311
527	0.404284	0.204227
528	0.404266	0.204184
529	0.40429	0.204194
530	0.4043	0.204308
531	0.404319	0.204265
532	0.404274	0.204306
533	0.404271	0.20422
534	0.404287	0.204262
535	0.404277	0.20423
536	0.404261	0.20423
537	0.404248	0.20438
538	0.404232	0.204279
539	0.40431	0.204289
540	0.40425	0.204257
541	0.404239	0.204284
542	0.404228	0.204316
543	0.404233	0.204347
544	0.404175	0.204308
545	0.404217	0.204335
546	0.404188	0.204319
547	0.404228	0.204305
548	0.404194	0.204273
549	0.404175	0.204322
550	0.4042	0.204323
551	0.404207	0.204305
552	0.404216	0.204283
553	0.404183	0.204479
554	0.404209	0.204336
555	0.404166	0.204349
556	0.404169	0.20434
557	0.404186	0.204321
558	0.404135	0.204381
559	0.404175	0.204384
560	0.404144	0.204391
561	0.404219	0.204349
562	0.404151	0.204295
563	0.404164	0.204392
564	0.404122	0.204322
565	0.404122	0.204444
566	0.404135	0.204341
567	0.404104	0.204434
568	0.404116	0.20438
569	0.404128	0.204445
570	0.40409	0.204328
571	0.404131	0.204378
572	0.404098	0.204392
573	0.404081	0.20441
574	0.404067	0.204422
575	0.404073	0.204441
576	0.404023	0.204309
577	0.404062	0.204454
578	0.404062	0.204396
579	0.40403	0.204402
580	0.404027	0.204481
581	0.404023	0.204473
582	0.404041	0.204559
583	0.404002	0.204417
584	0.404087	0.204509
585	0.404067	0.204452
586	0.404041	0.204633
587	0.404052	0.204587
588	0.404065	0.204554
589	0.40406	0.204575
590	0.404059	0.204566
591	0.40403	0.204616
592	0.404038	0.204564
593	0.404032	0.204541
594	0.404055	0.204575
595	0.404004	0.204568
596	0.404037	0.204658
597	0.403979	0.204593
598	0.403983	0.204494
599	0.403988	0.204557
600	0.404012	0.204642
601	0.404003	0.20456
602	0.403982	0.204649
603	0.403981	0.204671
604	0.403974	0.204606
605	0.404017	0.204616
606	0.403968	0.204664
607	0.403975	0.204728
608	0.403966	0.204696
609	0.403973	0.204635
610	0.403962	0.204649
611	0.403992	0.20459
612	0.403963	0.204632
613	0.403988	0.204611
614	0.403991	0.204661
615	0.404007	0.204657
616	0.403975	0.204736
617	0.403962	0.20463
618	0.403957	0.204644
619	0.403992	0.204638
620	0.404003	0.204723
621	0.403977	0.204783
622	0.403997	0.204626
623	0.404005	0.204668
624	0.404012	0.20462
625	0.403986	0.204647
626	0.404007	0.204595
627	0.403998	0.204646
628	0.403968	0.204603
629	0.403981	0.204703
630	0.403974	0.204715
631	0.403989	0.204688
632	0.40399	0.20474
633	0.403995	0.204661
634	0.403991	0.204801
635	0.403988	0.204639
636	0.40402	0.204772
637	0.404021	0.204736
638	0.403994	0.204632
639	0.403981	0.204623
640	0.40398	0.20471
641	0.403965	0.204752
642	0.403981	0.204602
643	0.404004	0.204656
644	0.403998	0.204631
645	0.403993	0.204683
646	0.404013	0.204705
647	0.40402	0.204716
648	0.404025	0.204719
649	0.40405	0.204748
650	0.404009	0.204727
651	0.404052	0.204647
652	0.404084	0.204807
653	0.404055	0.204666
654	0.404054	0.204779
655	0.404024	0.204652
656	0.404078	0.204787
657	0.404073	0.204689
658	0.404098	0.204752
659	0.40404	0.204711
660	0.404034	0.204702
661	0.404053	0.204676
662	0.404072	0.204753
663	0.404067	0.204709
664	0.404101	0.204673
665	0.404075	0.204781
666	0.404106	0.204764
667	0.404094	0.204721
668	0.404089	0.204715
669	0.404105	0.20466
670	0.40418	0.204771
671	0.404069	0.204744
672	0.40414	0.204794
673	0.404138	0.204698
674	0.404101	0.204836
675	0.404144	0.204672
676	0.404125	0.204786
677	0.404158	0.204797
678	0.40414	0.20481
679	0.404145	0.204734
680	0.404172	0.204868
681	0.404171	0.204808
682	0.404201	0.20486
683	0.404193	0.204841
684	0.404164	0.204799
685	0.40418	0.204803
686	0.404184	0.20486
687	0.404181	0.204852
688	0.404211	0.2048
689	0.404237	0.204802
690	0.404189	0.20486
691	0.404215	0.204813
692	0.404195	0.204756
693	0.404194	0.204869
694	0.404163	0.204834
695	0.404183	0.204912
696	0.404225	0.204828
697	0.404232	0.204939
698	0.40418	0.204915
699	0.404208	0.20482
700	0.404183	0.204841
701	0.404191	0.20479
702	0.40416	0.204835
703	0.404196	0.204826
704	0.404187	0.204884
705	0.404192	0.204942
706	0.404193	0.20495
707	0.404193	0.204969
708	0.404137	0.204841
709	0.404199	0.204966
710	0.404183	0.204886
711	0.404154	0.204901
712	0.404142	0.204839
713	0.40417	0.204988
714	0.404129	0.205001
715	0.40417	0.204952
716	0.404132	0.205024
717	0.404107	0.204948
718	0.404138	0.205041
719	0.404145	0.205023
720	0.404176	0.205106
721	0.404171	0.205121
722	0.404188	0.205011
723	0.404131	0.205041
724	0.404176	0.205006
725	0.404223	0.205025
726	0.404136	0.205052
727	0.404156	0.20502
728	0.404115	0.205052
729	0.404124	0.2051
730	0.404154	0.205069
731	0.404115	0.20507
732	0.404103	0.20507
733	0.404116	0.205051
734	0.404094	0.205102
735	0.404168	0.205071
736	0.404123	0.20503
737	0.404092	0.205098
738	0.404042	0.205157
739	0.404064	0.205098
740	0.404107	0.205095
741	0.404062	0.205071
742	0.404061	0.205053
743	0.404086	0.205229
744	0.404055	0.20508
745	0.404089	0.205083
746	0.404086	0.205098
747	0.404093	0.20516
748	0.404062	0.205184
749	0.404116	0.20517
750	0.404107	0.205135
751	0.404076	0.205112
752	0.404133	0.205086
753	0.404109	0.20513
754	0.404107	0.205172
755	0.404079	0.20512
756	0.404095	0.205155
757	0.404096	0.205055
758	0.404054	0.205054
759	0.404087	0.205225
760	0.404095	0.205139
761	0.404035	0.205177
762	0.404018	0.205109
763	0.404052	0.205085
764	0.404025	0.205146
765	0.404069	0.205053
766	0.404031	0.205014
767	0.403985	0.205034
768	0.404017	0.205107
769	0.403979	0.205164
770	0.40396	0.205076
771	0.403961	0.205096
772	0.40396	0.205288
773	0.403942	0.205135
774	0.403943	0.205087
775	0.403919	0.2051
776	0.403929	0.205103
777	0.403923	0.205212
778	0.403932	0.205166
779	0.40391	0.205257
780	0.403938	0.205193
781	0.403918	0.20519
782	0.403915	0.205241
783	0.403907	0.205225
784	0.403898	0.205231
785	0.403882	0.205263
786	0.403926	0.205179
787	0.403899	0.205187
788	0.403893	0.205205
789	0.40391	0.205155
790	0.403875	0.20522
791	0.403885	0.205238
792	0.403886	0.205206
793	0.403871	0.205144
794	0.403856	0.205249
795	0.403832	0.20522
796	0.403834	0.205206
797	0.403829	0.20525
798	0.40379	0.205208
799	0.40382	0.205229
800	0.403842	0.20527
801	0.403778	0.20533
802	0.403783	0.205194
803	0.403774	0.205316
804	0.403794	0.20531
805	0.403768	0.205283
806	0.403735	0.205291
807	0.403712	0.205237
808	0.403744	0.205272
809	0.403718	0.205319
810	0.403733	0.205242
811	0.403685	0.205307
812	0.403694	0.20528
813	0.403689	0.205292
814	0.403684	0.20536
815	0.403679	0.205365
816	0.403679	0.205319
817	0.40369	0.205356
818	0.403679	0.205345
819	0.403668	0.205403
820	0.403625	0.205491
821	0.403609	0.205426
822	0.403608	0.205429
823	0.403611	0.205432
824	0.403605	0.205427
825	0.403626	0.205508
826	0.403572	0.205518
827	0.403553	0.205396
828	0.403597	0.205462
829	0.403559	0.20557
830	0.40359	0.205454
831	0.403668	0.20548
832	0.403623	0.205481
833	0.40359	0.205548
834	0.403575	0.205488
835	0.403533	0.205471
836	0.403588	0.205463
837	0.40352	0.205552
838	0.40351	0.20552
839	0.403498	0.205569
840	0.403558	0.205512
841	0.403479	0.205438
842	0.403495	0.2056
843	0.403475	0.205616
844	0.40344	0.205588
845	0.403478	0.205653
846	0.403451	0.205632
847	0.403423	0.205692
848	0.403464	0.205599
849	0.403506	0.205534
850	0.403448	0.205623
851	0.403463	0.205734
852	0.403522	0.205534
853	0.403439	0.205684
854	0.403448	0.205581
855	0.403466	0.205637
856	0.403451	0.205606
857	0.403484	0.205588
858	0.403417	0.205619
859	0.403413	0.205634
860	0.403361	0.205588
861	0.403375	0.205631
862	0.403351	0.205549
863	0.403369	0.205636
864	0.403324	0.20559
865	0.403337	0.205646
866	0.403322	0.205672
867	0.403311	0.205773
868	0.403296	0.205703
869	0.403277	0.205713
870	0.403304	0.205736
871	0.4033	0.205685
872	0.403342	0.205738
873	0.403309	0.205786
874	0.403288	0.205725
875	0.403301	0.2057
876	0.40329	0.205752
877	0.403264	0.20582
878	0.403285	0.205645
879	0.403289	0.205727
880	0.403246	0.205687
881	0.403254	0.205698
882	0.403241	0.205728
883	0.403254	0.20583
884	0.403249	0.205796
885	0.403214	0.205686
886	0.403193	0.205792
887	0.403222	0.20567
888	0.403179	0.205877
889	0.403146	0.205739
890	0.403187	0.205861
891	0.403165	0.205814
892	0.403161	0.205817
893	0.403133	0.205838
894	0.403181	0.205824
895	0.403126	0.205781
896	0.403153	0.205835
897	0.403149	0.205801
898	0.403129	0.205803
899	0.403164	0.205876
900	0.403143	0.205804
901	0.403117	0.205826
902	0.403109	0.205866
903	0.403144	0.205887
904	0.403142	0.205893
905	0.403105	0.205826
906	0.403158	0.205841
907	0.403141	0.205859
908	0.403113	0.20593
909	0.4031	0.205868
910	0.403143	0.205869
911	0.403088	0.205916
912	0.403142	0.205872
913	0.403121	0.205953
914	0.403096	0.205918
915	0.403085	0.205802
916	0.403082	0.205943
917	0.403062	0.205961
918	0.403036	0.205874
919	0.403051	0.205972
920	0.40301	0.205874
921	0.403015	0.205829
922	0.403013	0.205867
923	0.402994	0.205902
924	0.402985	0.205862
925	0.402974	0.205822
926	0.402987	0.20591
927	0.402967	0.205866
928	0.402923	0.205878
929	0.402972	0.205903
930	0.40293	0.205953
931	0.402964	0.205972
932	0.402972	0.205869
933	0.402936	0.205951
934	0.402955	0.205916
935	0.4029	0.206019
936	0.40291	0.20585
937	0.402884	0.205987
938	0.402915	0.206028
939	0.402916	0.206057
940	0.402869	0.205909
941	0.402846	0.205992
942	0.402923	0.206023
943	0.40293	0.205957
944	0.402867	0.206026
945	0.402873	0.206014
946	0.402858	0.206112
947	0.40283	0.206016
948	0.402814	0.206059
949	0.40283	0.205967
950	0.40281	0.206045
951	0.402788	0.206015
952	0.402779	0.206088
953	0.402771	0.206097
954	0.402803	0.206102
955	0.402789	0.206115
956	0.402781	0.206117
957	0.402748	0.206122
958	0.402753	0.206181
959	0.402774	0.206141
960	0.402729	0.206083
961	0.402737	0.206178
962	0.402722	0.206132
963	0.40274	0.20614
964	0.402727	0.206107
965	0.402712	0.206142
966	0.402691	0.206142
967	0.402677	0.206063
968	0.402741	0.206143
969	0.402723	0.206164
970	0.402704	0.206164
971	0.402741	0.206173
972	0.402735	0.206213
973	0.402679	0.206184
974	0.402683	0.206157
975	0.402677	0.206301
976	0.402688	0.2062
977	0.402664	0.20624
978	0.402641	0.206177
979	0.402645	0.20625
980	0.402629	0.206229
981	0.402656	0.206203
982	0.402615	0.206218
983	0.40261	0.206264
984	0.402557	0.206267
985	0.402596	0.206154
986	0.4026	0.206297
987	0.402582	0.206315
988	0.402633	0.206251
989	0.402586	0.206278
990	0.402543	0.206271
991	0.402556	0.206361
992	0.402594	0.206212
993	0.402535	0.206304
994	0.402565	0.206273
995	0.40256	0.206289
996	0.402516	0.206329
997	0.402553	0.20626
998	0.402549	0.206435
999	0.402511	0.206278
1000	0.402502	0.206398
1001	0.402491	0.206361
1002	0.402491	0.20628
1003	0.402502	0.206397
1004	0.402461	0.206365
1005	0.402448	0.206299
1006	0.402514	0.206386
1007	0.402493	0.206412
1008	0.402453	0.206318
1009	0.402445	0.206428
1010	0.402456	0.20637
1011	0.40247	0.20629
1012	0.402391	0.206343
1013	0.402463	0.206337
1014	0.402433	0.206422
1015	0.402413	0.206381
1016	0.402419	0.206359
1017	0.402426	0.206464
1018	0.402415	0.206445
1019	0.402406	0.206382
1020	0.402418	0.206478
1021	0.402396	0.206435
1022	0.402401	0.206511
1023	0.402377	0.206577
1024	0.402406	0.206538
1025	0.402407	0.20648
1026	0.402398	0.206513
1027	0.402431	0.206446
1028	0.402393	0.206394
1029	0.402413	0.206507
1030	0.40242	0.20648
1031	0.402382	0.206463
1032	0.402407	0.206521
1033	0.402412	0.206572
1034	0.402404	0.206391
1035	0.402412	0.206553
1036	0.402435	0.206598
1037	0.402405	0.206552
1038	0.402386	0.206679
1039	0.402379	0.20648
1040	0.402355	0.206569
1041	0.402406	0.20658
1042	0.402443	0.206594
1043	0.402367	0.20643
1044	0.402347	0.206551
1045	0.402373	0.206563
1046	0.402369	0.206532
1047	0.40236	0.206564
1048	0.402339	0.206556
1049	0.402331	0.206569
1050	0.402307	0.206551
1051	0.402317	0.206578
1052	0.402342	0.206569
1053	0.402305	0.206582
1054	0.402323	0.206592
1055	0.402292	0.206577
1056	0.40227	0.206545
1057	0.402312	0.206573
1058	0.402285	0.206565
1059	0.40228	0.206604
1060	0.402293	0.206541
1061	0.402263	0.20653
1062	0.402213	0.20649
1063	0.402249	0.206569
1064	0.402265	0.206533
1065	0.402268	0.206493
1066	0.402262	0.206568
1067	0.402224	0.206612
1068	0.402274	0.206566
1069	0.402241	0.206529
1070	0.402263	0.206561
1071	0.402245	0.206459
1072	0.402216	0.206425
1073	0.402243	0.206511
1074	0.402241	0.206515
1075	0.402267	0.2066
1076	0.402233	0.206524
1077	0.402266	0.206509
1078	0.402237	0.206516
1079	0.402229	0.206615
1080	0.402244	0.206505
1081	0.402248	0.206611
1082	0.402241	0.206408
1083	0.402166	0.206541
1084	0.40224	0.206543
1085	0.402188	0.206514
1086	0.402231	0.206548
1087	0.402239	0.206496
1088	0.402238	0.206559
1089	0.402251	0.206572
1090	0.402208	0.2066
1091	0.402209	0.206625
1092	0.4022	0.206593
1093	0.402224	0.20661
1094	0.402241	0.206586
1095	0.402183	0.206555
1096	0.402182	0.206499
1097	0.402179	0.206504
1098	0.402196	0.206579
1099	0.402234	0.206646
1100	0.402232	0.206592
1101	0.40219	0.206558
1102	0.402135	0.206535
1103	0.402189	0.206636
1104	0.402202	0.206586
1105	0.402176	0.206515
1106	0.402167	0.206494
1107	0.402176	0.20663
1108	0.402139	0.206597
1109	0.402178	0.206665
1110	0.402192	0.206618
1111	0.402178	0.206595
1112	0.402139	0.206615
1113	0.402118	0.20661
1114	0.402155	0.20663
1115	0.402153	0.206601
1116	0.402135	0.206615
1117	0.402157	0.206629
1118	0.402162	0.206663
1119	0.402131	0.206688
1120	0.402122	0.206702
1121	0.402105	0.206659
1122	0.40215	0.206689
1123	0.402108	0.206681
1124	0.402125	0.206676
1125	0.402108	0.206648
1126	0.402099	0.206681
1127	0.402088	0.206684
1128	0.402133	0.206714
1129	0.402035	0.20665
1130	0.402062	0.20663
1131	0.40205	0.206615
1132	0.402044	0.206677
1133	0.402038	0.206683
1134	0.402036	0.206607
1135	0.40204	0.206715
1136	0.402037	0.206757
1137	0.40202	0.206792
1138	0.402009	0.206672
1139	0.402008	0.2066
1140	0.402012	0.206704
1141	0.40204	0.206744
1142	0.402029	0.206717
1143	0.402033	0.20678
1144	0.40197	0.20667
1145	0.401975	0.206677
1146	0.402025	0.206744
1147	0.402006	0.206701
1148	0.402009	0.206663
1149	0.401989	0.206791
1150	0.401977	0.206725
1151	0.401957	0.206768
1152	0.402021	0.206716
1153	0.402013	0.206744
1154	0.401964	0.206653
1155	0.402012	0.20673
1156	0.402029	0.206701
1157	0.401975	0.206754
1158	0.40199	0.206744
1159	0.401997	0.206751
1160	0.402039	0.206764
1161	0.401959	0.206778
1162	0.401965	0.206708
1163	0.401963	0.206799
1164	0.401945	0.206789
1165	0.401991	0.206776
1166	0.401953	0.206728
1167	0.401948	0.206813
1168	0.401919	0.206699
1169	0.401952	0.206755
1170	0.401908	0.206815
1171	0.401939	0.206666
1172	0.401941	0.206817
1173	0.401919	0.20676
1174	0.401919	0.206854
1175	0.401901	0.206751
1176	0.401942	0.206825
1177	0.401916	0.20682
1178	0.401883	0.20682
1179	0.401889	0.206763
1180	0.401891	0.206811
1181	0.401857	0.206751
1182	0.401882	0.206835
1183	0.401858	0.206762
1184	0.401797	0.206798
1185	0.401814	0.206826
1186	0.401784	0.206773
1187	0.401796	0.206803
1188	0.401832	0.206847
1189	0.401788	0.206797
1190	0.40182	0.20676
1191	0.401799	0.20686
1192	0.401795	0.206786
1193	0.401772	0.206875
1194	0.401818	0.206798
1195	0.401778	0.206749
1196	0.401816	0.206724
1197	0.401798	0.206788
1198	0.40185	0.206804
1199	0.401853	0.206851
1200	0.401808	0.206802
1201	0.401826	0.2068
1202	0.401812	0.20683
1203	0.401843	0.206731
1204	0.401855	0.206882
1205	0.40182	0.206778
1206	0.401827	0.206855
1207	0.401789	0.206857
1208	0.401796	0.206877
1209	0.401826	0.206829
1210	0.401801	0.206834
1211	0.401782	0.206811
1212	0.401763	0.20687
1213	0.401795	0.206865
1214	0.401793	0.206841
1215	0.40179	0.206843
1216	0.401771	0.206891
1217	0.401744	0.206793
1218	0.40178	0.206788
1219	0.40176	0.206856
1220	0.401781	0.206933
1221	0.40174	0.206894
1222	0.401753	0.206948
1223	0.401761	0.206831
1224	0.401739	0.206814
1225	0.401757	0.206843
1226	0.40175	0.206825
1227	0.40178	0.206788
1228	0.401788	0.206871
1229	0.401741	0.206857
1230	0.40176	0.206933
1231	0.401788	0.206818
1232	0.401758	0.206869
1233	0.401718	0.206913
1234	0.401728	0.206898
1235	0.401765	0.206912
1236	0.401695	0.206984
1237	0.40172	0.206867
1238	0.401686	0.206907
1239	0.401717	0.20688
1240	0.401711	0.206836
1241	0.401713	0.206854
1242	0.401671	0.206844
1243	0.401688	0.206875
1244	0.401664	0.20682
1245	0.401653	0.206896
1246	0.401628	0.206967
1247	0.401707	0.20686
1248	0.401648	0.206923
1249	0.401619	0.20698
1250	0.401659	0.206898
1251	0.401636	0.206859
1252	0.401649	0.206886
1253	0.401688	0.206963
1254	0.401647	0.206929
1255	0.401646	0.206908
1256	0.401659	0.206795
1257	0.401668	0.206975
1258	0.401653	0.207043
1259	0.40165	0.206859
1260	0.401644	0.207002
1261	0.401647	0.206943
1262	0.401673	0.20691
1263	0.401645	0.206894
1264	0.401643	0.206977
1265	0.401673	0.20695
1266	0.401677	0.207007
1267	0.401669	0.206991
1268	0.401647	0.20699
1269	0.40163	0.206993
1270	0.401625	0.206985
1271	0.40167	0.206949
1272	0.401674	0.20703
1273	0.401679	0.206959
1274	0.401631	0.206959
1275	0.401691	0.207014
1276	0.401662	0.207016
1277	0.401635	0.207006
1278	0.40162	0.206953
1279	0.401643	0.207045
1280	0.401674	0.207031
1281	0.40163	0.206949
1282	0.401624	0.206989
1283	0.401632	0.207016
1284	0.401647	0.207037
1285	0.401664	0.206997
1286	0.401631	0.206977
1287	0.401633	0.206889
1288	0.401656	0.206967
1289	0.401617	0.206991
1290	0.401606	0.206903
1291	0.401586	0.20705
1292	0.401664	0.207047
1293	0.401566	0.207079
1294	0.401598	0.207123
1295	0.401564	0.207041
1296	0.40161	0.207104
1297	0.401571	0.207048
1298	0.401599	0.207027
1299	0.401582	0.206999
1300	0.401557	0.207129
1301	0.401548	0.207155
1302	0.401535	0.207102
1303	0.401546	0.207164
1304	0.401542	0.207082
1305	0.40155	0.207087
1306	0.401524	0.207019
1307	0.401545	0.207112
1308	0.401538	0.207138
1309	0.401541	0.207188
1310	0.401502	0.207166
1311	0.401548	0.207123
1312	0.401492	0.207159
1313	0.401561	0.20707
1314	0.40149	0.20714
1315	0.40153	0.207151
1316	0.401528	0.207103
1317	0.401518	0.20719
1318	0.40153	0.207092
1319	0.401532	0.207051
1320	0.401518	0.207175
1321	0.4015	0.20709
1322	0.401502	0.207114
1323	0.401523	0.207163
1324	0.401503	0.207079
1325	0.401538	0.207135
1326	0.401494	0.207022
1327	0.401492	0.20718
1328	0.401517	0.20717
1329	0.401507	0.207151
1330	0.401491	0.207118
1331	0.401511	0.207126
1332	0.401497	0.207183
1333	0.401482	0.207055
1334	0.401504	0.207114
1335	0.401504	0.207155
1336	0.401498	0.207161
1337	0.401497	0.207223
1338	0.401444	0.20711
1339	0.401492	0.207175
1340	0.401492	0.207064
1341	0.401492	0.207198
1342	0.401507	0.207174
1343	0.401491	0.207078
1344	0.401512	0.207158
1345	0.401502	0.207169
1346	0.401459	0.20717
1347	0.401456	0.207165
1348	0.401465	0.207132
1349	0.40147	0.207161
1350	0.401416	0.207235
1351	0.401442	0.207156
1352	0.401469	0.207247
1353	0.401418	0.207119
1354	0.401441	0.20708
1355	0.401411	0.207092
1356	0.401461	0.207165
1357	0.401439	0.207206
1358	0.401447	0.207226
1359	0.401511	0.207095
1360	0.401391	0.207242
1361	0.401479	0.207185
1362	0.401429	0.207153
1363	0.4014	0.207189
1364	0.401443	0.207206
1365	0.401482	0.207188
1366	0.401407	0.207069
1367	0.401431	0.207177
1368	0.401418	0.207112
1369	0.401409	0.207127
1370	0.401423	0.207209
1371	0.401399	0.207215
1372	0.401388	0.207279
1373	0.401379	0.20727
1374	0.401403	0.207072
1375	0.401387	0.207179
1376	0.401399	0.207171
1377	0.401394	0.207193
1378	0.401407	0.207189
1379	0.4014	0.207133
1380	0.401374	0.207144
1381	0.401343	0.207121
1382	0.401381	0.207159
1383	0.401395	0.207279
1384	0.401334	0.207284
1385	0.401345	0.207245
1386	0.401324	0.207199
1387	0.40135	0.207245
1388	0.401391	0.207277
1389	0.401315	0.207209
1390	0.401267	0.207243
1391	0.401287	0.207211
1392	0.401316	0.207159
1393	0.40134	0.207227
1394	0.401313	0.207191
1395	0.40132	0.207127
1396	0.40128	0.207241
1397	0.401274	0.207175
1398	0.401311	0.207349
1399	0.401279	0.207181
1400	0.401296	0.207288
1401	0.401293	0.207217
1402	0.401236	0.20726
1403	0.401266	0.207252
1404	0.401283	0.20724
1405	0.401211	0.207342
1406	0.401265	0.207324
1407	0.401243	0.207318
1408	0.401193	0.207211
1409	0.401244	0.20726
1410	0.401221	0.207135
1411	0.401222	0.207219
1412	0.401212	0.20733
1413	0.401193	0.207309
1414	0.401232	0.207322
1415	0.401265	0.207378
1416	0.401199	0.207304
1417	0.401189	0.207239
1418	0.40123	0.207242
1419	0.401216	0.207247
1420	0.40116	0.207177
1421	0.401189	0.207359
1422	0.401144	0.207246
1423	0.401186	0.207266
1424	0.401198	0.207343
1425	0.401153	0.207313
1426	0.401209	0.207291
1427	0.401232	0.207261
1428	0.401178	0.207275
1429	0.401208	0.207346
1430	0.40125	0.207238
1431	0.401218	0.207321
1432	0.401239	0.207216
1433	0.401213	0.207352
1434	0.401195	0.20729
1435	0.401242	0.20734
1436	0.401259	0.207263
1437	0.401193	0.207324
1438	0.401168	0.207226
1439	0.401194	0.207272
1440	0.401209	0.20728
1441	0.401197	0.207316
1442	0.401183	0.207207
1443	0.401238	0.207279
1444	0.401207	0.207274
1445	0.401172	0.207317
1446	0.401158	0.207332
1447	0.401186	0.207323
1448	0.401192	0.2073
1449	0.401207	0.207322
1450	0.401216	0.207253
1451	0.401171	0.207223
1452	0.401159	0.207348
1453	0.40115	0.207271
1454	0.401129	0.207277
1455	0.401131	0.207182
1456	0.401126	0.207328
1457	0.401092	0.207269
1458	0.401106	0.207274
1459	0.401086	0.207281
1460	0.401058	0.207292
1461	0.401053	0.20737
1462	0.401081	0.207196
1463	0.401041	0.207352
1464	0.401067	0.207281
1465	0.401104	0.207408
1466	0.401073	0.20746
1467	0.4011	0.207318
1468	0.401131	0.207439
1469	0.401115	0.207364
1470	0.401105	0.207386
1471	0.401106	0.207406
1472	0.401058	0.20727
1473	0.401129	0.207344
1474	0.401113	0.207251
1475	0.401067	0.207347
1476	0.401058	0.207327
1477	0.40104	0.207399
1478	0.401067	0.207327
1479	0.401056	0.207352
1480	0.401067	0.207307
1481	0.401013	0.207359
1482	0.401008	0.20735
1483	0.401028	0.207293
1484	0.401005	0.207374
1485	0.400967	0.207369
1486	0.400952	0.207335
1487	0.40096	0.207449
1488	0.400961	0.207314
1489	0.400914	0.207321
1490	0.400956	0.207439
1491	0.40101	0.207344
1492	0.400926	0.207403
1493	0.400919	0.207312
1494	0.400933	0.207422
1495	0.400961	0.207404
1496	0.400936	0.207368
1497	0.400928	0.207297
1498	0.400942	0.20742
1499	0.400919	0.207406
1500	0.400908	0.207369
1501	0.400938	0.207392
1502	0.400891	0.20742
1503	0.400917	0.207394
1504	0.40089	0.207354
1505	0.400923	0.207432
1506	0.40089	0.20741
1507	0.40092	0.207334
1508	0.400902	0.207406
1509	0.400958	0.207341
1510	0.400898	0.207413
1511	0.400882	0.20736
1512	0.400915	0.207347
1513	0.40091	0.207403
1514	0.400897	0.207418
1515	0.400864	0.207356
1516	0.400897	0.207351
1517	0.400909	0.207362
1518	0.40089	0.207219
1519	0.400837	0.207349
1520	0.40085	0.207437
1521	0.400882	0.207349
1522	0.400853	0.207305
1523	0.400846	0.207366
1524	0.400838	0.207302
1525	0.400843	0.207333
1526	0.400853	0.207319
1527	0.400832	0.207363
1528	0.400833	0.207349
1529	0.400852	0.207362
1530	0.40084	0.207442
1531	0.40084	0.2074
1532	0.400824	0.207428
1533	0.400846	0.207448
1534	0.400857	0.207472
1535	0.400828	0.207425
1536	0.400847	0.207429
1537	0.400859	0.207368
1538	0.400883	0.207413
1539	0.400857	0.207451
1540	0.400869	0.207446
1541	0.4009	0.20738
1542	0.40085	0.207524
1543	0.40086	0.207414
1544	0.400838	0.207345
1545	0.400927	0.207401
1546	0.400895	0.20735
1547	0.400863	0.207385
1548	0.400897	0.207419
1549	0.400871	0.207426
1550	0.40087	0.207439
1551	0.400895	0.207464
1552	0.400869	0.207454
1553	0.400794	0.207374
1554	0.400801	0.207466
1555	0.400864	0.207454
1556	0.400843	0.207444
1557	0.400854	0.207446
1558	0.400842	0.207497
1559	0.400823	0.207427
1560	0.400867	0.207476
1561	0.400799	0.207497
1562	0.400769	0.207435
1563	0.400791	0.20742
1564	0.400797	0.207462
1565	0.40076	0.20749
1566	0.40078	0.207542
1567	0.400794	0.207442
1568	0.400796	0.207429
1569	0.40075	0.207419
1570	0.400791	0.207463
1571	0.400772	0.207549
1572	0.400755	0.207477
1573	0.400772	0.20747
1574	0.400738	0.207542
1575	0.400758	0.207423
1576	0.400748	0.207467
1577	0.4008	0.207456
1578	0.400767	0.207478
1579	0.400745	0.20742
1580	0.400805	0.207497
1581	0.400731	0.207517
1582	0.400729	0.20755
1583	0.400722	0.20756
1584	0.400709	0.207466
1585	0.400697	0.207614
1586	0.400677	0.207512
1587	0.400743	0.207535
1588	0.400692	0.207637
1589	0.400703	0.207551
1590	0.400656	0.207526
1591	0.400688	0.207502
1592	0.400698	0.207582
1593	0.400673	0.207586
1594	0.400671	0.207436
1595	0.400713	0.207476
1596	0.400698	0.207501
1597	0.400726	0.207512
1598	0.400645	0.207579
1599	0.40062	0.207566
1600	0.400667	0.207487
1601	0.400663	0.207451
1602	0.400693	0.207564
1603	0.400662	0.207636
1604	0.400667	0.207535
1605	0.400644	0.207539
1606	0.400691	0.207507
1607	0.400711	0.207538
1608	0.4007	0.207628
1609	0.400667	0.207585
1610	0.400724	0.207605
1611	0.400689	0.207573
1612	0.400667	0.207607
1613	0.400687	0.207569
1614	0.400682	0.207418
1615	0.400703	0.207684
1616	0.400684	0.207653
1617	0.400646	0.207668
1618	0.400659	0.207614
1619	0.400672	0.207597
1620	0.400641	0.207627
1621	0.40069	0.207488
1622	0.400679	0.207521
1623	0.400624	0.207647
1624	0.400648	0.207605
1625	0.400635	0.207558
1626	0.400663	0.207503
1627	0.400717	0.207536
1628	0.400634	0.207562
1629	0.400598	0.207507
1630	0.400623	0.207606
1631	0.400689	0.207559
1632	0.400572	0.207486
1633	0.400624	0.207573
1634	0.400626	0.207637
1635	0.400594	0.207634
1636	0.400594	0.20758
1637	0.400614	0.207539
1638	0.400557	0.207589
1639	0.400575	0.20754
1640	0.400589	0.207638
1641	0.400571	0.207613
1642	0.400517	0.207578
1643	0.400538	0.207626
1644	0.400574	0.207541
1645	0.400589	0.207597
1646	0.400561	0.20765
1647	0.400525	0.207537
1648	0.400557	0.207558
1649	0.400545	0.207657
1650	0.400536	0.207714
1651	0.400482	0.207641
1652	0.4005	0.207601
1653	0.400473	0.207648
1654	0.400508	0.207743
1655	0.400436	0.207754
1656	0.400453	0.207686
1657	0.400442	0.20763
1658	0.400497	0.207612
1659	0.400464	0.207603
1660	0.400418	0.20762
1661	0.400423	0.207649
1662	0.400427	0.20767
1663	0.400407	0.20763
1664	0.400401	0.207599
1665	0.4004	0.207734
1666	0.400389	0.207646
1667	0.400436	0.20765
1668	0.400405	0.207714
1669	0.40038	0.207673
1670	0.400401	0.207646
1671	0.400377	0.207637
1672	0.400399	0.207685
1673	0.400374	0.207674
1674	0.40039	0.207699
1675	0.400409	0.207701
1676	0.400415	0.207694
1677	0.400406	0.207689
1678	0.400384	0.207661
1679	0.400372	0.207697
1680	0.400355	0.207644
1681	0.400388	0.207666
1682	0.400436	0.207677
1683	0.400375	0.207632
1684	0.400398	0.207727
1685	0.40034	0.207695
1686	0.400337	0.207592
1687	0.400365	0.207635
1688	0.400337	0.207638
1689	0.400375	0.207757
1690	0.400321	0.20774
1691	0.40033	0.207789
1692	0.400333	0.207643
1693	0.400323	0.207654
1694	0.40032	0.207632
1695	0.400303	0.207654
1696	0.400347	0.207758
1697	0.400311	0.207687
1698	0.400324	0.207753
1699	0.400332	0.207732
1700	0.400273	0.207729
1701	0.400314	0.207656
1702	0.400312	0.207706
1703	0.400302	0.207713
1704	0.400305	0.207719
1705	0.400329	0.207617
1706	0.400277	0.207728
1707	0.400301	0.207731
1708	0.40033	0.207645
1709	0.400384	0.207708
1710	0.400309	0.207686
1711	0.40027	0.20759
1712	0.400252	0.207676
1713	0.400287	0.207658
1714	0.400258	0.207778
1715	0.400282	0.207727
1716	0.400298	0.207617
1717	0.400226	0.207675
1718	0.400249	0.207738
1719	0.400235	0.207688
1720	0.400277	0.207701
1721	0.400218	0.20776
1722	0.40025	0.207772
1723	0.400209	0.207757
1724	0.400234	0.207756
1725	0.400224	0.207624
1726	0.400258	0.207707
1727	0.400251	0.207647
1728	0.400271	0.20767
1729	0.400228	0.207738
1730	0.400275	0.207708
1731	0.400263	0.207636
1732	0.400248	0.207662
1733	0.40024	0.207632
1734	0.400291	0.20771
1735	0.400264	0.207664
1736	0.400243	0.207774
1737	0.400256	0.207689
1738	0.400224	0.207686
1739	0.400293	0.207651
1740	0.400272	0.207678
1741	0.40025	0.207697
1742	0.400281	0.207629
1743	0.400274	0.207706
1744	0.400261	0.207586
1745	0.400268	0.207717
1746	0.400262	0.207611
1747	0.400256	0.207707
1748	0.400273	0.207737
1749	0.400305	0.207701
1750	0.400299	0.207666
1751	0.400257	0.207627
1752	0.400241	0.207696
1753	0.400237	0.207662
1754	0.400275	0.207731
1755	0.40024	0.207805
1756	0.400219	0.207727
1757	0.400233	0.207746
1758	0.400245	0.20781
1759	0.400245	0.207714
1760	0.400202	0.207802
1761	0.400193	0.207793
1762	0.400166	0.207732
1763	0.400229	0.207812
1764	0.40019	0.207708
1765	0.400125	0.207749
1766	0.400178	0.207819
1767	0.400139	0.20774
1768	0.40018	0.207738
1769	0.400168	0.20775
1770	0.400179	0.207831
1771	0.400135	0.207787
1772	0.400167	0.207858
1773	0.400152	0.20774
1774	0.400095	0.207762
1775	0.40013	0.207827
1776	0.400108	0.207855
1777	0.400131	0.207892
1778	0.400083	0.20787
1779	0.400058	0.20775
1780	0.400093	0.207825
1781	0.40008	0.207832
1782	0.400069	0.207853
1783	0.400047	0.207881
1784	0.400084	0.207888
1785	0.400098	0.207837
1786	0.400054	0.207814
1787	0.400065	0.207856
1788	0.400048	0.207834
1789	0.400083	0.207819
1790	0.400075	0.207905
1791	0.400057	0.20777
1792	0.400095	0.207858
1793	0.400087	0.207848
1794	0.400063	0.207797
1795	0.400102	0.207956
1796	0.4001	0.207953
1797	0.400077	0.207861
1798	0.400041	0.207885
1799	0.400026	0.207864
1800	0.400027	0.207869
1801	0.400022	0.20791
1802	0.40002	0.207911
1803	0.399989	0.207881
1804	0.400006	0.207824
1805	0.40002	0.207984
1806	0.400013	0.207826
1807	0.399995	0.207944
1808	0.400041	0.207945
1809	0.40003	0.207904
1810	0.40002	0.207961
1811	0.400049	0.207891
1812	0.400005	0.207923
1813	0.400021	0.207871
1814	0.400018	0.207884
1815	0.400013	0.207958
1816	0.400016	0.20793
1817	0.400044	0.207939
1818	0.400063	0.207896
1819	0.400009	0.20793
1820	0.400005	0.207865
1821	0.400002	0.207928
1822	0.400006	0.207929
1823	0.399978	0.208096
1824	0.399948	0.207971
1825	0.399992	0.207988
1826	0.400019	0.208036
1827	0.399963	0.20805
1828	0.399987	0.207935
1829	0.399978	0.208051
1830	0.399963	0.207858
1831	0.399964	0.20803
1832	0.399984	0.208017
1833	0.399973	0.207884
1834	0.399964	0.207924
1835	0.399966	0.208066
1836	0.4	0.207999
1837	0.399976	0.208003
1838	0.39995	0.207976
1839	0.399922	0.20802
1840	0.399948	0.207934
1841	0.399896	0.207989
1842	0.399898	0.208023
1843	0.39997	0.207978
1844	0.399935	0.207934
1845	0.399911	0.207915
1846	0.399938	0.207899
1847	0.399942	0.20793
1848	0.399967	0.208034
1849	0.399926	0.208059
1850	0.399904	0.208073
1851	0.399919	0.207954
1852	0.399929	0.208062
1853	0.399902	0.208061
1854	0.399878	0.208044
1855	0.399933	0.208013
1856	0.399907	0.208042
1857	0.399926	0.208019
1858	0.399898	0.208106
1859	0.39986	0.208006
1860	0.399914	0.208091
1861	0.399877	0.208005
1862	0.399921	0.208023
1863	0.399897	0.208047
1864	0.399841	0.208046
1865	0.399887	0.208042
1866	0.399871	0.207936
1867	0.399856	0.207984
1868	0.399888	0.207989
1869	0.399847	0.207938
1870	0.399814	0.208075
1871	0.39988	0.208001
1872	0.399869	0.208152
1873	0.399825	0.208117
1874	0.399873	0.208005
1875	0.399835	0.208133
1876	0.399828	0.208027
1877	0.39984	0.208116
1878	0.399869	0.208117
1879	0.399882	0.208034
1880	0.399864	0.20809
1881	0.399843	0.20812
1882	0.39986	0.208082
1883	0.399835	0.208135
1884	0.399847	0.208016
1885	0.399816	0.208121
1886	0.399801	0.207994
1887	0.399807	0.208091
1888	0.399821	0.208151
1889	0.399793	0.208027
1890	0.399805	0.2081
1891	0.39979	0.208187
1892	0.399846	0.208128
1893	0.399832	0.208167
1894	0.399819	0.208239
1895	0.399813	0.208135
1896	0.399801	0.208107
1897	0.399802	0.208217
1898	0.399825	0.208226
1899	0.399818	0.208145
1900	0.399828	0.208233
1901	0.399781	0.208225
1902	0.399813	0.208186
1903	0.399819	0.20807
1904	0.39983	0.208214
1905	0.399761	0.20814
1906	0.399768	0.20809
1907	0.399778	0.208224
1908	0.399766	0.208281
1909	0.399768	0.208176
1910	0.399782	0.208244
1911	0.399853	0.208289
1912	0.399749	0.208234
1913	0.399738	0.208225
1914	0.399757	0.208268
1915	0.399719	0.208149
1916	0.399722	0.208241
1917	0.399705	0.208253
1918	0.399766	0.208207
1919	0.39969	0.208229
1920	0.399678	0.208222
1921	0.3997	0.208303
1922	0.399651	0.208198
1923	0.399687	0.208247
1924	0.3997	0.208305
1925	0.399666	0.208332
1926	0.399653	0.20825
1927	0.399707	0.208296
1928	0.399654	0.20833
1929	0.399636	0.208285
1930	0.399617	0.20825
1931	0.399623	0.20824
1932	0.399656	0.208295
1933	0.399621	0.208297
1934	0.399625	0.2082
1935	0.39967	0.208361
1936	0.399615	0.208355
1937	0.399618	0.208326
1938	0.399607	0.208297
1939	0.399594	0.20843
1940	0.399587	0.208307
1941	0.399573	0.208197
1942	0.399586	0.208369
1943	0.39957	0.208347
1944	0.399576	0.208371
1945	0.39955	0.208477
1946	0.399588	0.208389
1947	0.399554	0.208331
1948	0.399552	0.208428
1949	0.39957	0.208394
1950	0.399592	0.208378
1951	0.399566	0.208366
1952	0.399582	0.208406
1953	0.399578	0.208392
1954	0.399585	0.208415
1955	0.39958	0.208335
1956	0.399564	0.208401
1957	0.399618	0.208393
1958	0.399585	0.208449
1959	0.399599	0.208434
1960	0.399656	0.208429
1961	0.399623	0.208468
1962	0.399555	0.208403
1963	0.399528	0.208378
1964	0.399567	0.208417
1965	0.399577	0.208388
1966	0.399533	0.208441
1967	0.399556	0.208405
1968	0.399547	0.208433
1969	0.399533	0.208389
1970	0.399586	0.208419
1971	0.39954	0.208504
1972	0.399601	0.208271
1973	0.39955	0.208501
1974	0.399535	0.20839
1975	0.399574	0.208498
1976	0.399592	0.208588
1977	0.399558	0.208383
1978	0.399518	0.208403
1979	0.399532	0.208427
1980	0.399545	0.208414
1981	0.399578	0.208526
1982	0.399519	0.208496
1983	0.399587	0.20846
1984	0.399523	0.208503
1985	0.399543	0.20835
1986	0.399554	0.208482
1987	0.399538	0.208357
1988	0.399542	0.208383
1989	0.399516	0.208502
1990	0.399531	0.20859
1991	0.399546	0.208541
1992	0.399507	0.208503
1993	0.399507	0.208443
1994	0.399508	0.208499
1995	0.399573	0.208542
1996	0.399527	0.2085
1997	0.399535	0.20839
1998	0.399544	0.208546
1999	0.399527	0.208562
[truncated: 50,209 more rows]
